# Supplementary material for: Severe Factor XII Deficiency in a Patient with Spontaneous Coronary Artery Dissection
Source: Int J Mol Sci. 2026 Mar 31;27(7):3154. doi: 10.3390/ijms27073154 (PMC13073069; doi:10.3390/ijms27073154)
Supplement: Supplementary file 1 [file ijms-27-03154-s001.zip]

Archive with 1 entries (1 files):
- ijms-4189452-supplementary.pdf
